# Supplementary material for: Investigation of potential adverse central nervous system effects after long term oral administration of gadolinium in mice
Source: PLoS One. 2020 Apr 23;15(4):e0231495. doi: 10.1371/journal.pone.0231495 (PMC7179865; doi:10.1371/journal.pone.0231495)
Supplement: S1 Raw data — (XLSX) [file pone.0231495.s001.xlsx]

## Sheet: Tabelle1
	brain ID	replicate	c (Gd) [nmol/g]
Control	362	1	< LOQ
		2	< LOQ
		3	< LOQ
	363	1	< LOQ
		2	< LOQ
		3	0.008
	364	1	< LOQ
		2	< LOQ
		3	0.006
	366	1	< LOQ
		2	< LOQ
		3	< LOQ
	368	1	< LOQ
		2	0.013
		3	< LOQ
	476	1	< LOQ
		2	< LOQ
		3	< LOQ
Gd-exposure	393	1	0.057
		2	0.030
		3	0.051
	394	1	0.023
		2	0.027
		3	0.026
	396	1	0.023
		2	0.020
		3	0.022
	490	1	0.040
		2	0.034
		3	0.036
	491	1	0.030
		2	0.037
		3	0.048
	493	1	0.032
		2	0.036
		3	0.029
	Limit of quantification, LOQ = 0.005
