# Supplementary material for: Investigation of potential adverse central nervous system effects after long term oral administration of gadolinium in mice
Source: PLoS One. 2020 Apr 23;15(4):e0231495. doi: 10.1371/journal.pone.0231495 (PMC7179865; doi:10.1371/journal.pone.0231495)
Supplement: S2 Raw data — (XLSX) [file pone.0231495.s002.xlsx]

## Sheet: motorperformance
control	week/rod time [s]
ID	20	24	28	32	36	40	44	48	52	56	60	62	64	66	68	70	72	74	76	78	80	82	84	86	88	90	92	94
359	120.3	138.4	137
360	143.5	126.1	123.8	142.5	130.7	89.9	101.1	126.6	76.5	82	65.5	80.5	68.2	82.1	82.6	77.2	88	84.8	90.3	74.5	74.4	88.2	85	91.1	99.6	97.6	78.5	69.9
361	113.5	136.9	148.7	150.5	172.9	187	170.6	103.2	145.4	123.2	130.6	145.7	130.5	117.1	95.8	104.1	74.2	93.2	81.8	82.8	80.6	86.6	76.7	73.6	74.8	113.5	95.8	93.5
362	124.8	115.3	162.6	127.7	120.1	115.8	126.1	92.1	129.5	115.2	110	115.6	108.5	120.5	102.6	107	109.5	114.4	114.8	127.2	118.1	100	115.3	120.9	127.5	157.8	122.8	121.8
363	95.4	104.9	86.2	81	108.5	91.7	82.4	62.7	84.5	61.9	107.8	87.8	59.1	61.3	88.4	82.8	79.3	87.3	78.3	77.4	73.9	76	66.3	65.9	65.6	67.4	47.1	52
364	116.6	110.5	94.9	117	115	129.6	263.9	68.1	109.9	117.2	101.5	100.8	103.3	89	89.6	88.7	107.7	73.1	91.1	88	86	88.8	79.2	115.6	81.8	71.3	64.2	77.4
365	73.5	84.4	90.7
366	131.1	108.9	106.8	131.7	124.5	139.9	154.8	116.2	118.9	112.2	115.1	138.8	129.4	111.1	126.4	96.7	111.5	70.7	103.7	102.4	90.8	89.1	58.7	84.6	86.4	99.8	78.2	83
367	99.2	136.5	143.5	119.8	104.5	121	137.8	84.8	108.3	106.5	97.1	82.1	106.8	100.2	77.3	94.3	97.1	68.6	64.5	103.7	89.1	90.3	66	90.5	74	81.3	68.4	77
368	164.7	155.5	144.3	160.4	139.3	149.9	158.9	123.1	155.2	125.4	134.2	118.1	139.3	144.6	148.2	141.2	158.9	118	127.2	142.5	137.2	129.2	93	137	86.3	104.1	100.4	106.5
474	80.2	78	90.5	91.3	75	79.9	75.1	70	94	81.3	117.8	117.5
475	61.9	56.7	81.9	104.1	96	80.3	104.2	72.7	56.5	87.1	80	84.5
476	88.2	100.4	141.8	107.3	95.2	80.1	82.6	65.1	81.9	104.1	71.3	71.6	90.3	86.4	99.6	94.5	93.3	98.9	113.6	112.6	103.2	73	104	85.1	88.2	86.9	106.4	100.5
477
478
Gd-exposure
ID
389	90.3	150.1	130	135.2	155.9	139	140.4	119.6	97.9	126.9	111.5	125.9	115.2	133.9	119.3	116.9	102.7	109.6	127.3	113.2	96.7	100	110.7	136	140.4	147.3	138.5
390	117.7	84.6	91.2
391	83.8	73.4	82.5	76.8	87.4	85.6	92.2	90.3	92.7	94.8	58.1
392	128.7	129.2	104.8	134	131.6	112.6	103	108.3	115	104.9	87.9	95.5	93.5	100.5	87.2	124	111.8	90.4	105.6	84.6	85.7	85.6	121.1	107.2	140.3
393	109.4	103.8	89.6	97	84.3	89.6	100.6	87.9	96.4	95.9	84.9	97.4	99.2	117	103.6	93.8	88.4	103.4	87.4	77.1	86.7	88.4	89.2	87.4	78.9	89.8	78.6	87.4
394	121.9	130.5	149.7	142.6	151.2	162.1	119.8	130.7	117.2	126.4	131.6	131.9	129.3	155.8	147.9	183.1	195.8	173.6	140.7	168.9	170.3	141.4	86.1	57.6	52.7
395	122.7	101.2	125.7	122.1	116.5	93.7	87	100	104.5	91	106.7	90.7	103.7	87	117.5	104.6	106.5	105.6	96	94.8	123.5	118.1	121.9	115	103.2	106.8	88.7	107.7
396	120.1	113	107.5	111	108.6	132.9	99.3	101.8	98	106	94.5	111	87.6	91.9	136.5	121.3	106.8	94.6	106.4	100.4	98.8	85.8	62.7	92	95	89.2	112.4	107
397	200.5	175.9	181.9
398	105.9	104	123.1	113.8	133.2	127.2	145.6	127.2	171.2	147.2	133	147.4	112.1	136.1	119.2	138.6	146.9	140.8	117.2	130.1	139.4	119.9	130.6	140.9	133.6	97.3	132.4	144.2
489	67	62.9	75.4	93.5	74.5	86.7	87.9	88.4	100	88.1	73.7	76.2
490	76.1	77.3	53.2	70.8	72	60.7	69.6	83.4	86.7	93.6	118.1	106.5	80.8	110	81.3	110	126	117.3	69.4	116.5	82.1	114	118.3	102.8	110.8	103.1	132	135.8
491	80.5	69.8	126.9	111.9	71.1	90.2	97.7	77.3	75.5	104.3	68.9	89.2	113.4	106.5	126.4	113	107.5	119.8	104.2	125.9	117.3	102.7	135.7	146.1	141.5	117.5	149.7	158.1
492	64.6	60.3	58.1	89.4	82.8	79.5	73	76.5	72.5	77.7	75.6	74.5
493	64.6	147.3	89.9	115.8	93	115.2	107.1	112.7	123	121	132.4	122	69.4	126.9	100.2	134	121.4	167.9	128.6	112.7	134.6	125	167.8	168.5	143.2	112.7	150.8	136.6
