# Supplementary material for: Investigation of potential adverse central nervous system effects after long term oral administration of gadolinium in mice
Source: PLoS One. 2020 Apr 23;15(4):e0231495. doi: 10.1371/journal.pone.0231495 (PMC7179865; doi:10.1371/journal.pone.0231495)
Supplement: S3 Raw data — (XLSX) [file pone.0231495.s003.xlsx]

## Sheet: Weight
control	week/weight [g]
ID	20	24	28	32	36	40	44	48	52	56	60	62	64	66	68	70	72	74	76	78	80	82	84	86	88	90	92	94
359	20.9	21	21.3
360	26.4	28.9	29.3	30.2	30.2	30.4	31.5	31.7	32.7	34.2	35.4	35.2	35.3	36.1	37	38	39	38.2	38.3	38.6	37.2	36.8	36.9	37.4	36.3	36.5	36.8	36.7
361	23.4	24.1	25.7	26.2	27.3	27.2	28.4	28.4	30.7	31	31.8	30.7	30.9	31.1	32.8	33.7	34.5	33.6	36	35.3	33.5	33.8	33.2	35.3	33.7	34.3	34.7	34.2
362	23.1	24.8	25.4	25.2	26.2	25.3	26.4	29.3	30.1	29.1	30.4	28	29.1	29.9	31.4	29.8	30.1	32.4	33	34.2	31.2	31.5	28.9	29.2	26.3	26.6	28.5	26.6
363	23.8	25.8	25.9	27.7	27.6	27.8	29.9	29.8	30.8	31.4	31.7	31.6	31.1	31.4	31	30.9	32.4	32.6	33.6	33.1	32.7	31.4	33.5	33.4	32.1	32.7	32.8	33.6
364	22.8	23.1	23.5	26.5	24.5	24.1	25.6	24.3	26.9	26.8	26.7	27.8	27.7	27.5	27.2	27	29.1	29.8	32.3	31	31.1	30.1	29.8	31	30.4	30.5	30.3	30.4
365	26.9	29	29.7
366	22.4	23	23.6	24.8	24.5	26.4	24.7	25.2	26.4	26.6	27.3	28	28.1	28.3	27.7	28.4	27.6	28.9	30.4	28.5	28.6	28.3	29.8	30	27	29.3	29.2	28.3
367	21.7	23.3	26.4	23.8	27	27.2	29.7	32.8	32	33.4	33.9	33.7	33.3	33.6	33.2	32.7	34.5	36.3	35.5	34.2	34.9	34.6	35.2	36.7	32.8	33.5	34	35.2
368	21.6	22.2	21.4	22.7	22.7	22.8	23.8	25.4	25.4	25.9	26.9	26.2	26.5	26.9	26.8	26.8	27.1	28.2	29.1	28.4	29.1	26.6	27.9	28.5	27.6	27.7	29.5	27.3
474	22.5	23.2	26	27.7	27.6	27.5	29.6	30.3	30.2	29.6	29.5	30
475	25.1	27.9	32.8	35.2	35.5	36.2	37.9	39.6	39.8	38.4	37.4	37.6
476	25.6	28.2	29.8	33.1	33.1	33.6	36.7	37.3	37.6	37.2	37	36.5	36.7	35.1	36.5	35.6	34.3	34.6	34.6	36.5	35.7	33.6	34.6	34.3	33.9	35.2	35.7	34.8
477
478
Gd-exposure
ID
389	21.5	22.8	23.3	23.7	23.3	24.1	23.9	24.1	25.6	27.2	27.2	25.9	26.3	27.1	27.7	27.3	27.9	28.6	29.9	29.1	27.8	27.5	25.7	25.9	24.4	24.6	25.2
390	23.6	24.8	26.3
391	25	25.6	26.5	26.3	27	28.1	27.7	28.4	28.5	27	25.7
392	24	23.8	25.4	25.3	24.2	25.5	26.9	26.8	27.9	28.4	26.8	28.2	28.9	28.8	28.3	28.2	28.2	26.4	29	27.8	27.9	29.8	26.7	27.2	25.7
393	25.5	26.3	26.1	26.6	26.4	27.2	27.2	29.3	30.5	33.1	32	33.9	33.1	33.2	33.9	36	35.3	35.6	37	37.9	36.2	36.6	35.1	36.2	35.9	34.2	34.8	33
934	22.7	25	25.2	25.7	25.4	25.4	27	27.7	29.3	28.7	29.7	28.4	26.9	25.1	25	21	21.1	21.2	21.1	21.6	21.1	21.2	21.8	22.7	22.7
395	23.5	23.9	23.5	24.2	24	24.5	25.2	25.3	27.7	25.1	28	27.8	27.9	28.3	28.1	28.6	31.6	28.3	28.5	27.2	28	28	25.4	29.8	27.4	28	28.5	28.6
396	24.5	24.8	25.5	26.9	27.1	27.2	27.8	28.8	30.3	30.2	31.7	31.7	31.4	31.7	31.9	30	33.2	32.4	32.3	33	32	33	30.4	33.4	33.5	33	34	33.4
397	24.2	23.1	23.1
398	22.4	23.7	22.7	23	23.5	24.5	24.2	25.1	26.4	25.7	27.3	26.2	27.9	28.3	28	26.3	28	27.2	27.2	27.8	27.5	28.8	26.2	27.9	26.7	27.3	27.5	27
489	22.5	23.4	24.4	25.2	25.3	25.7	28.3	29.7	29.5	29.5	29.6	30.6
490	25.1	25.9	26.2	27.7	29.1	29.8	32.2	31.3	32.9	30.9	33.4	33.5	32	32.6	33	32.9	31.9	33.1	33	32.7	32.3	31	31.2	31	31.3	29.1	29.8	29.1
491	23.6	26.2	27.2	28	32.3	33.8	34.7	37.8	34.5	34.4	37.5	35.4	35.6	36.3	36	35.7	36.6	36.9	37	37.1	35.3	34.4	34.5	34.2	33.9	33.2	33.8	32.9
492	23.9	24.6	26	27.7	28.1	28.3	29.9	32	30.5	29.5	30.4	32.1
493	20.6	22.2	21.4	22.8	24.1	24	24.7	25	23.8	22.7	22.4	23	23.7	22.8	23.3	22	22.9	23.8	22.9	21.8	25	23.6	23.6	21.9	24.3	25.8	24.8	25.1
